# Supplementary material for: Increased apical Na+ permeability in cystic fibrosis is supported by a quantitative model of epithelial ion transport
Source: J Physiol. 2013 Jun 3;591(Pt 15):3681–92. doi: 10.1113/jphysiol.2013.253955 (PMC3752450; doi:10.1113/jphysiol.2013.253955)
Supplement: Supplementary file 2 [file tjp0591-3681-SD2.suppl]

<div>
<p>Supplemental material</p>
</div>
